# Supplementary material for: Clinical Predictors of Fatal Outcomes from Human Leptospirosis, Thailand, 2015–2024
Source: Emerg Infect Dis. 2026 Jul;32(7):1094–103. doi: 10.3201/eid3207.260014 (PMC13322444; doi:10.3201/eid3207.260014)
Supplement: Appendix 2 — Additional tables for clinical predictors of fatal outcomes from human leptospirosis, Thailand, 2015–2024. [file 26-0014-Techapp-s2.xlsx]

## Sheet: Appendix 2 Table 1
Article DOI: https://doi.org/10.3201/eid3207.260014
EID cannot ensure accessibility for supplementary materials supplied by authors. Readers who have difficulty accessing supplementary content should contact the authors for assistance.
Clinical Predictors of Fatal Outcomes from Human Leptospirosis, Thailand, 2015–2024
Appendix 2
Appendix 2 Table 1. Clinical characteristics and outcomes of fatal leptospirosis cases
		Demographics								Environmental Exposure		Diagnostic Results									Clinical Presentation (Day 1 of Admission)
No	Code	Province	Date of enrolment	Age	Gender	Comorbidity	Occupation	BMI	Active smoking	Flood exposure	Animal exposure	Leptospiremia (log10 copies/mL)	Positive LipL32 Urine PCR	Positive Blood Culture	Positive Urine Culture	MAT Titer (Day 1 of Admission)	MAT Titer (Day 7 of Admission)	Leptospira Species	Clonal Group	Genotyping methode	Day of Fever on Admissio	Jaundice	Nausea	Vomiting	Headache	Photophobia	Malaise/Fatigue	Alteration of conscious	Skin lesion	Abdominal pain	Gross hematuria	Dysuria	Backpain	Convulsion	Dyspnea	Cough	Hemoptysis	Oliguria	bodyTemp...⁰C	Systolic…mmHg	Diastolic…mmHg	MAP	Pale	Stiffneck	Splenomegaly	Pulmonary crackles	Icteric sclera	Hepatomegaly	Ascites ove
1	RLSS-006	Sisaket	2015-11-12	55	Male	Cirrhosis	Agricultural workers	25.6312	1	1	0	1.65136	Positive	Negative	Negative	<1:50	NA				1	0	0	0	0	0	0	0	0	0	0	0	0	0	0	1	0		38.9	90	80	83.3333	0	0	0	0	0	0	0
2	RLSS-010	Sisaket	2015-11-24	35	Male	No	Agricultural workers	20.202	0	1	0	1.96798	Negative			<1:50	NA				4	0	0	1	0	0	1	0	1	0	0	0	1	0	0	0	0		37.6	93	52	65.6667	0	0	0	0	0	0	0
3	RLSS-016	Sisaket	2015-11-21	56	Male	No	Agricultural workers		1	1	0	5.24188				<1:50	NA				3	0	0	0	0	0	0	0	0	0	0	0	0	0	0	0	0		38.5	152	56	88	0	0	0	0	0	0	0
4	RLSS-034	Sisaket	2015-12-02	38	Male	No	Agricultural workers	22.5827				5.43008				<1:50	NA				5	0	0	0	1	0	0	0	0	0	0	1	0	0	0	0	0		37.4	78	40	52.6667	1	0	0	0	1	0	0
5	RLSS-056	Sisaket	2016-12-17	68	Female	Alcoholism	Agricultural workers	16.6493	0	1	0	4.05845	Positive	Positive	Negative	<1:50	NA	interrogans	CG272	WGS	3	0	0	0	0	0	0	0	0	0	0	0	0	0	0	0	0		38.7	96	52	66.6667	0	0	0	0	0	0	0
6	RLSS-070	Sisaket	2016-01-06	42	Male	Hypertension	Agricultural workers		0	0	0	3.66238	Negative	Negative	Negative	<1:50	NA				3	0	0	0	0	0	1	0	0	0	0	0	1	0	0	0	0		37	84	43	56.6667	0	0	0	0	0	0	0
7	RLSS-074	Sisaket	2016-01-24	60	Male	No	Agricultural workers		1	1	1	4.53247				<1:50	NA				2	1	0	0	0	0	1	1	0	0	0	1	0	0	1	0	0		38.1	44	50	48	0	0	0	0	1	0	0
8	RLSS-134	Sisaket	2016-09-23	58	Male	Alcoholism	Agricultural workers	19.0311	0	1	0	1	Positive	Negative	Negative	<1:50	NA				4	1	0	0	1	0	1	1	1	0	0	0	0	0	1	0	0		39.2	71	43	52.3333	1	0	0	0	1	0	0
9	RLSS-159	Sisaket	2016-10-10	26	Male	No	Agricultural workers	24.8163	1	1	0	5.64147		Negative		<1:50	NA				3	0	0	0	0	0	0	0	0	0	0	0	1	0	0	0	1		37.2	86	49	61.3333	1	0	0	0	0	0	0
10	RLSS-190	Sisaket	2016-11-14	80	Male	Hypertension	Agricultural workers	21.3117	1	1	1	1.45264	Negative	Negative	Negative	<1:50	<1:50				7	0	0	0	1	0	1	0	0	1	0	1	1	0	1	0	0		37.6	109	74	85.6667	0	0	0	0	0	0	0
11	RLSS-208	Sisaket	2016-12-12	62	Male	No	Agricultural workers		1	1	1	4.46835	Positive	Negative	Negative	<1:50	NA				4	0	0	0	1	0	1	0	0	0	0	0	0	0	0	1	0		37.9	114	80	91.3333	0	0	0	0	0	0	0
12	RLSS-215	Sisaket	2017-01-07	51	Female	No	Agricultural workers	26.3702	0	1	0	3.92372				<1:50	NA				2	0	1	1	0	0	1	0	0	1	0	0	1	0	0	0	0		39	80	50	60	0	0	0	0	0	0	0
13	RLSS-222	Sisaket	2017-02-27	67	Male	No	Agricultural workers		0	0	0	4.02086	Negative	Negative	Negative	<1:50	NA				0	0	0	0	0	0	0	0	0	0	0	0	0	0	0	0	0		36.6	99	60	73	0	0	0	0	0	0	0
14	RLSS-330	Sisaket	2017-10-12	40	Male	No	Agricultural workers	24.3824	1	1	1	5.07685		Negative		<1:50	NA				3	0	1	0	1	0	1	0	1	0	0	0	1	0	0	0	0		38	100	60	73.3333	0	0	0	0	0	0	0
15	RLSS-337	Sisaket	2017-09-14	62	Male	No	Agricultural workers	22.5827	1	1	1	6.04301		Negative		<1:50	NA				3	0	0	0	1	0	1	0	1	0	0	0	0	0	0	1	0		36.4	103	62	75.6667	0	0	0	0	0	0	0
16	RLSS-340	Sisaket	2017-09-10	62	Male	Psychogenic	Agricultural workers	23.9188	1	1	0	4.86906				<1:50	<1:50				1	0	0	1	1	0	0	0	0	0	0	0	0	0	0	0	0		39.4	96	65	75.3333	0	0	0	0	0	0	0
17	LCBS 02/51	Sisaket	2022-09-29	68	Male	No	Fishing and aquaculture workers	20.5049	0	1	0	4.59575		Negative	Negative	1:100(Shermani)	NA	interrogans	CG272	AmpSeq	3	0	0	0	0	0	0	0	0	0	0	0	1	0	0	0	0	0	36.9	78	44	55.3333	0	0	0	0	1	0	0
18	LCBS 02/103	Sisaket	2022-11-09	66	Male	No	Agricultural workers	19.827	1	1	1	5.36401	Positive	Negative	Negative	<1:50	NA	interrogans	CG272	AmpSeq	4	0	0	0	1	0	1	0	0	0	0	0	0	0	0	1	0		38.1	114	72	86	0	0	0	1	0	0	0
19	LCBS 94	Nakhon Si Thammarat	2021-07-28	22	Male	No	Agricultural workers	23.3556	0	1	0	3.04144	Positive	Negative	Negative	1:400(Shermani)	NA				4	1	0	0	0	0	1	0	0	0	0	0	0	0	1	0	0	1	36.9	76	42	53.3333	0	0	0	0	1	0	0
20	LCBS02/111	Sisaket	2023-06-30	46	Male	No	Laborer	20.202	0	1	0	4.60339		Positive	Negative	<1:50	NA	interrogans	CG272	WGS and AmpSeq	2	1	0	0	1	0	1	0	0	0	0	0	0	0	0	0	0	0	36.5	117	75	89	0	0	0	0	0	0	0
21	LCBS02/145	Sisaket	2023-09-22	48	Male	No	Agricultural workers	29.7521	0	1	0	3.91399	Negative	Negative	Negative	<1:50	NA	interrogans	CG272	AmpSeq	5	0	0	0	1	0	0	0	0	0	0	0	0	0	0	0	0	0	36.7	105	56	72.3333	0	0	0	0	1	0	0
22	LCBS02/173	Sisaket	2023-10-04	61	Male	No	Agricultural workers	16.263	0	1	0	6.697	Positive	Negative	Negative	<1:50	NA	interrogans	CG272	AmpSeq	3	0	1	0	1	0	1	0	0	0	0	0	0	0	0	0	0	1	36.7	78	53	61.3333	0	0	0	0	0	0	0
23	LCBS02/171	Sisaket	2023-10-05	61	Male	No	Agricultural workers	22.231	0	1	0	5.44541	Positive	Negative	Negative	<1:50	NA	interrogans	CG272	AmpSeq	2	0	0	0	1	0	0	0	0	0	0	0	0	0	0	1	0		36.7	88	53	64.6667	0	0	0	0	0	0	0
24	LCBS02/161	Sisaket	2023-10-22	68	Female	No	Unemployed	17.898	0	1	0	3.2475	Negative	Negative	Negative	<1:50	NA	interrogans	CG272	AmpSeq	3	0	0	1	1	0	1	0	0	0	0	0	0	0	0	0	0		38	131	83	99	0	0	0	0	0	0	0
25	LCBS02/201	Sisaket	2024-09-25	68	Female	connective tissue disease, TB lymphoma	Agricultural workers	17.898	0	1	0	5.76594	Positive	Positive	Negative	<1:50	NA	interrogans	CG272	WGS and AmpSeq	3	0	0	0	0	0	0	0	0	0	0	0	1	0	0	0	0	1	37	74	52	59.3333	0	0	0	0	0	0	0
[truncated: 50 more columns]

## Sheet: Appendix 2 Table 2
Article DOI: https://doi.org/10.3201/eid3207.260014
EID cannot ensure accessibility for supplementary materials supplied by authors. Readers who have difficulty accessing supplementary content should contact the authors for assistance.
Clinical Predictors of Fatal Outcomes from Human Leptospirosis, Thailand, 2015–2024
Appendix 2
Appendix 2 Table 2. Amplicon sequencing database for 95 samples
No	Code	Type of sample	lipL32 Ct	Province	Culture Blood	Culture Urine	Fatal	Total reads	Loci >10reads	Species	CG272	LipL32-Stoddard	16S-Barragan	lfb1-Merien	flaB-Stone	ligB-Stone	glmU-Stone	secY-Mosely	Loa22-Stone	LipL41-Stone	OmpL1-Stone	icdA-Stone	sucA-Stone	LIC_RS05715-Matthias	RS00030	RS01095	RS01395	RS01760	RS02325	RS03210	RS03215	RS03220	RS03235	RS03700	RS03705	RS03820	RS03900	RS03955	RS05300	RS05885	RS06550	RS07055	RS07080	RS07935	RS07985	RS08675	RS08760	RS09415	RS13425
1	LCBS02-202	Whole blood	33.03	Sisaket	NA	Neg		387296	25	interrogans	N	0	2536	550	0	3408	266	58	3422	438	0	5424	1348	70	6	14074	5838	0	11098	103262	0	2	2	4198	14	19708	106964	4	128	474	0	44	0	0	16	24438	0	78520	0
2	RLSS258	Whole blood	33.73	Sisaket	Neg	Neg		86178	17	interrogans	N	0	512	0	214	1466	0	0	640	514	0	722	744	0	0	10530	2	0	2452	14	24	1580	1628	4	0	4	41848	10478	0	0	9888	0	0	0	0	8	0	2	0
3	LCBS02-219	Whole blood	33.75	Sisaket	Pos	Neg		21262	12	interrogans	N	4	454	2	66	3060	196	190	2018	868	0	0	2	0	0	2	2736	0	0	4	0	4	0	0	0	0	10	2	0	120	0	0	0	0	328	0	0	10948	0
4	LCBS02-4	Whole blood	32.55	Sisaket	Neg	Neg		1894	4	interrogans	N	1260	114	0	0	0	0	0	0	82	0	0	0	0	0	0	0	0	0	0	0	0	0	0	0	0	0	0	0	0	0	0	0	0	0	0	0	0	0
5	LCBS02-185	Whole blood	29.7	Sisaket	Neg	Neg		11478	3	interrogans	N	5074	0	0	0	0	0	0	0	0	0	0	146	0	0	0	0	0	0	0	0	0	0	0	0	6252	0	0	6	0	0	0	0	0	0	0	0	0	0
6	LCBS02-39	Whole blood	25.83	Sisaket	Neg	Neg		6072704	42	interrogans	Y	137352	153300	32036	22814	47776	16730	1044	116562	46442	5176	88000	74272	11846	22446	363606	74974	2558	199248	988894	5368	232098	143868	271096	1396	293488	720426	247936	4970	53470	132252	6362	6474	26	1528	814606	96	417220	1022
7	LCBS02-191	Whole blood	24.59	Sisaket	Neg	Neg		9020068	42	interrogans	Y	349864	519218	140140	93072	300736	121814	10494	453652	192962	50544	314278	251730	104276	49442	430006	134040	932	362534	707380	6364	308958	188494	421238	734	410366	488672	346856	15148	173528	296548	88672	141910	1618	2096	727230	11760	387008	1336
8	LCBS02-103	Whole blood	26.85	Sisaket	Neg	Neg	Yes	5348894	42	interrogans	Y	181648	193778	46418	34806	56122	24732	2092	185784	51806	9558	122708	102662	21222	22676	328757	47280	3954	201176	672228	3948	155676	120996	222714	2540	284066	592526	226174	6986	64260	163338	8054	14282	404	1338	487390	240	326549	582
9	LCBS02-120	Whole blood	24.04	Sisaket	Pos	Neg		5303596	42	interrogans	Y	211424	209104	55534	33116	91190	28394	1882	221880	80296	11372	151732	111682	25490	30886	287790	53064	3330	177342	617328	3420	187750	106272	166156	972	245980	612514	172344	10506	43812	96820	3444	4606	374	3060	644920	254	299630	630
10	LCBS02-133	Whole blood	24.94	Sisaket	Neg	Neg		3976200	42	interrogans	Y	159954	208990	54784	36108	107594	35090	2572	180683	75504	13862	127736	99748	32994	18869	205406	49252	2460	156804	393467	2614	130930	78796	150452	900	193404	342518	149248	5044	52072	112928	7872	11612	180	950	362718	196	200328	478
11	LCBS02-142	Whole blood	27.57	Sisaket	Neg	Neg		4869284	42	interrogans	Y	76752	94266	20202	15134	40076	14970	1182	109158	27850	3836	62990	55436	8964	22432	385548	21576	4340	138080	782954	2864	129498	79496	181344	1050	380548	641564	251129	3434	80012	84086	8082	10486	124	654	520840	162	241445	250
12	LCBS02-170	Whole blood	29.91	Sisaket	Neg	Neg		6954166	42	interrogans	Y	393425	413180	101940	80410	210054	48018	2828	494312	156854	15114	297354	231524	43587	43938	304152	89326	2838	289080	654422	5268	247354	148424	153768	464	282100	595782	206844	11706	50510	125638	5392	8324	154	2946	656244	180	317538	880
13	LCBS02-164	Whole blood	24.29	Sisaket	Neg	Neg		2036776	42	interrogans	Y	91686	100830	18410	10582	31028	10980	958	69196	22348	4324	60886	36402	10662	5518	112766	14032	594	45234	261330	982	45164	30212	80318	278	109954	233952	95382	2248	13954	81230	7880	9934	22	488	217736	306	116114	196
14	LCBS02-171	Whole blood	25.82	Sisaket	Neg	Neg	Yes	6024246	42	interrogans	Y	313523	404242	104834	61116	203932	104772	16136	259540	116676	40176	257964	173594	79758	79730	45899	137974	52	405782	451734	10354	355196	240272	264844	98	254370	57540	211418	30658	7186	154472	47982	93214	122	9710	728764	5996	253722	3040
15	LCBS02-190	Whole blood	21.17	Sisaket	Neg	Neg		3326824	42	interrogans	Y	63776	40460	13448	7354	29310	8364	1302	54062	19972	3630	58680	15334	8740	8612	166230	18636	834	109820	713852	1326	73340	40406	136952	1606	160042	491004	199872	2502	7540	41926	3778	7766	62	262	442522	104	227760	422
16	LCBS02-195	Whole blood	23.51	Sisaket	Neg	Neg		3603962	42	interrogans	Y	161532	206566	42072	23350	76488	25982	1520	167162	54536	8252	115150	97942	17686	20472	172112	32926	1676	122278	424036	2744	138398	72944	100830	478	162712	358102	131093	5334	33564	79228	3076	6178	118	1736	394506	126	186247	564
17	LCBS02-109	Whole blood	29.61	Sisaket	Neg	Neg		6877508	42	interrogans	Y	233166	284956	40942	27974	89450	27302	2540	191448	43712	10886	141388	139314	22984	43178	433026	68540	4806	263171	730988	5388	260988	151716	155986	548	270359	872882	252342	9442	115642	126420	8246	21708	1274	1566	1035372	362	366748	538
18	LCBS02-173	Whole blood	21.31	Sisaket	Neg	Neg	Yes	2218202	42	interrogans	Y	97734	122936	36942	34388	69864	20288	1498	135694	52944	7502	93284	71876	20160	23482	104078	37530	1706	98564	173942	3236	87028	57044	69406	572	90274	154520	70120	9038	28728	54476	4172	5366	90	2904	184864	152	90080	698
19	LCBS02-213	Whole blood	30.26	Sisaket	Neg	Neg		3375750	42	interrogans	Y	28564	69824	15928	3174	6976	3222	1048	27534	8458	754	6432	13510	3746	9726	118658	6780	690	94632	677224	1312	101560	33392	222874	44	308900	241204	192898	1618	15120	181960	5922	13352	1802	1036	726256	22	122206	292
20	LCBS02-217	Whole blood	29.06	Sisaket	Neg	Neg		3384924	42	interrogans	Y	143552	288136	31340	10146	76848	25394	3050	56598	29342	18036	61462	60584	28894	71332	31188	116032	56	248552	305200	4946	205010	105350	153022	82	157568	50304	94076	26106	3110	47008	15214	42274	218	10714	661396	752	168100	1204
21	LCBS02-218	Whole blood	30.15	Sisaket	Neg	Neg		970028	42	interrogans	Y	13590	29168	1092	960	5862	300	42	9588	2322	342	8534	2630	750	278	21362	4000	88	6100	177162	88	51768	5772	46888	114	74146	148176	29948	1600	18372	9614	1296	176	36	90	157424	544	95516	88
22	LCBS02-201	Whole blood	25	Sisaket	Pos	Neg	Yes	6347666	42	interrogans	Y	347157	244456	74216	57732	121690	37548	2464	358917	112774	14188	226452	154532	26838	33474	213416	75970	1190	277890	820000	4918	231831	153610	182166	154	299830	629306	229338	10424	22790	116738	6114	9648	94	2114	761163	114	353140	1164
23	LCBS02-204	Whole blood	32	Sisaket	Pos	Neg		2053944	41	interrogans	Y	36602	19964	7148	4134	10672	4732	238	36234	5538	2210	34984	15280	4078	10322	92150	12926	446	78738	393984	1826	88656	40126	92880	8	107830	305168	94396	3944	11006	58096	1558	3088	18	662	306460	38	112314	138
24	RLSS191	Whole blood	26.07	Sisaket	Neg	Neg		4137578	41	interrogans	Y	83362	108772	19314	7578	25842	10936	2006	56094	33626	3116	60324	37116	13220	11318	145032	11490	1370	97048	952326	1210	87488	37264	175588	650	255728	537026	253004	3338	21120	139284	7708	11400	0	628	403556	204	391468	498
25	RLSS236	Whole blood	31.14	Sisaket	Neg	NA		4284888	41	interrogans	Y	34438	73552	5612	3506	11744	2530	58	39114	8048	628	12238	12226	1520	24598	68496	67688	50	221760	803208	1248	209536	77668	325448	12	365060	279583	258957	3216	2560	181594	33014	40830	0	188	783504	3000	309068	360
26	LCBS02-74	Whole blood	28.85	Sisaket	Neg	Neg		1330262	40	interrogans	Y	71212	36410	6140	2080	6468	1868	198	29920	7086	440	15994	4612	1318	6050	150362	7796	570	30124	356970	12	6176	5040	62486	0	20336	198796	8910	356	6196	22904	102	2698	0	216	144738	34	81238	62
27	LCBS02-51	Whole blood	27.66	Sisaket	Neg	Neg	Yes	1259572	40	interrogans	Y	29290	48780	4602	2366	15012	2356	118	34590	4430	636	11498	6540	1764	1770	35146	6900	364	8488	307118	200	35574	7454	45846	116	159816	130904	62546	976	5622	28246	720	1778	2	284	117974	2	98052	82
28	LCBS02-146	Whole blood	30.39	Sisaket	Pos	Neg		1767184	40	interrogans	Y	19112	10100	4642	1166	14496	2780	432	11378	5088	1128	11248	8358	2800	624	151586	13902	452	27296	395605	326	19294	4144	61982	282	97494	445596	95344	132	3888	14238	302	1008	0	210	181800	40	106850	0
29	LCBS02-134	Whole blood	28.46	Sisaket	Neg	Neg		4729298	40	interrogans	Y	190962	225434	13046	10906	61718	7988	242	163828	32272	2318	75074	87600	6944	9480	25897	39830	62	162724	877207	1000	206994	61658	187784	6	326682	384916	203048	2326	1164	114566	4500	11038	0	268	810542	90	401790	328
30	LCBS02-102	Whole blood	31	Sisaket	Neg	Neg		490142	40	interrogans	Y	3382	4498	1396	304	2208	750	134	3238	2394	320	3942	3278	234	2520	9330	814	28	13172	123490	170	16542	6196	7036	0	26002	110250	19920	352	1330	2238	1242	2962	76	166	73302	2	35818	68
31	LCBS02-209	Whole blood	31.22	Sisaket	Neg	Neg		2079398	40	interrogans	Y	16868	15308	8022	2778	6026	3358	228	30476	6048	1774	1618	3750	1190	13080	225596	15730	180	55416	448360	130	19686	12700	105452	0	76048	296762	92506	1624	2504	32876	3332	2142	0	72	296598	104	260574	196
32	RLSS113	Whole blood	31.06	Sisaket	Neg	Pos		141830	40	interrogans	Y	3152	2894	192	132	964	304	72	1098	1088	108	900	1150	208	146	9336	334	28	2100	26906	36	1010	500	2988	2	17120	15376	5188	116	688	7184	152	298	0	38	24178	12	9648	28
33	LCBS02-111	Whole blood	29.78	Sisaket	Pos	Neg	Yes	3907604	39	interrogans	Y	67358	65148	8114	10362	40164	5686	432	88712	28852	2062	70788	23176	4956	10690	50068	24022	136	84242	928408	1542	107686	72098	213212	4	229966	671996	158108	2260	3028	32808	1968	2468	0	340	557120	44	301820	278
34	LCBS02-97	Whole blood	29.5	Sisaket	Neg			1868250	38	interrogans	Y	7188	38404	4092	3118	7412	490	114	18740	1020	1780	13282	1554	2418	5218	16484	2192	0	15550	374006	116	50734	18234	100246	6	252248	394978	105420	286	338	32432	4458	17884	0	168	47062	42	219624	116
35	LCBS02-221	Whole blood	32.52	Sisaket	Neg	Neg		978522	38	interrogans	Y	12394	12522	2318	2392	9382	1928	50	3226	3492	40	17784	9174	522	2700	66358	10244	220	42170	149052	716	61392	8612	57494	2	4664	177726	180268	68	4606	0	5530	3352	0	218	84912	4	27758	114
36	LCBS02-76	Whole blood	31.21	Sisaket	Neg	Neg		1536890	37	interrogans	Y	33862	8012	3818	3762	3880	4010	0	5712	3200	436	33366	6162	1744	7920	25944	8010	220	11630	264648	594	5214	9390	175732	164	27146	600242	21978	260	538	25550	118	6	0	84	57832	0	175610	24
37	LCBS02-145	Whole blood	31.736	Sisaket	Neg	Neg	Yes	1926346	37	interrogans	Y	10970	46774	3108	2652	17562	1142	32	19172	1238	112	12638	9054	554	3618	140560	9346	48	29840	534930	8	20356	26194	20382	0	91072	233326	8604	516	9132	44620	5994	652	0	348	509940	2	67588	2
38	RLSS325	Whole blood	31.57	Sisaket	Neg	Neg		1251146	37	interrogans	Y	14822	14048	3110	380	3250	2762	236	3108	1566	756	6468	586	624	1742	104796	2822	0	25328	287356	324	34106	14408	1076	112	4278	241290	77908	572	444	25324	0	8994	0	484	264236	0	32978	0
39	LCBS02-40	Whole blood	30.87	Sisaket	Neg	Neg		140022	35	interrogans	Y	384	4906	518	48	782	340	6	864	242	16	1276	330	118	218	6276	518	12	1982	30774	2	944	286	8594	0	24458	18256	9552	12	514	2324	126	138	0	6	10986	0	12720	4
40	LCBS02-72	Whole blood	31.12	Sisaket	Neg	Neg		70900	35	interrogans	Y	606	418	142	30	262	152	12	446	402	42	834	578	50	94	9764	356	4	892	14988	16	1574	1304	5984	0	0	13916	3970	36	546	1050	30	224	0	18	6506	0	3358	2
41	LCBS02-99	Whole blood	27.3	Sisaket	Neg	Neg		3502334	35	interrogans	Y	148038	263996	46340	14104	118304	65650	6218	74038	29144	21260	100338	64746	55322	45870	62	62918	2	217274	364686	4946	168626	109866	235778	0	234264	86	181816	14400	4	121292	48392	51138	0	12202	411524	3036	204752	1842
42	LCBS02-139	Whole blood	30.24	Sisaket	Neg	Neg		957556	34	interrogans	Y	35000	36708	4494	744	15544	3460	1442	13506	0	2638	6134	2020	1050	414	102	7452	0	23946	301516	368	12962	0	56896	2	162298	266	116962	658	24	35214	0	516	0	592	54674	626	59084	194
43	SSKH145	Whole blood	27.33	Sisaket	Neg	Neg		2631310	32	interrogans	Y	52600	207620	4976	1468	42528	9916	224	45010	9896	1046	31006	13424	11310	56202	108	81246	10	379832	144	3440	287850	162228	30	0	38	89	42	30598	10	12	2	6	0	9162	1187011	4	52	2094
44	RLSS251	Whole blood	32.98	Sisaket	Neg	Pos		633260	31	interrogans	Y	1142	2318	1404	1228	1746	1062	110	2168	2312	0	4994	4428	634	1204	108124	7748	196	22914	6	410	23234	9488	62384	0	34812	36506	22136	448	0	0	0	1396	0	0	137790	0	109650	64
45	LCBS02-83	Whole blood	29.34	Sisaket	Neg	Neg		387562	24	interrogans	Y	18916	6806	100	2	710	1404	0	1758	2268	316	9540	1504	220	2	19354	0	318	15482	73328	0	5604	2	63028	0	30466	53684	1792	1696	0	2	0	8	0	0	4	4	58252	0
46	LCBS02-160	Whole blood	32.77	Sisaket	Neg	Neg		413440	24	interrogans	Y	4020	1918	0	0	0	0	32	0	0	160	3274	3230	224	1334	24832	0	0	0	0	650	23310	3790	0	0	77402	178422	1656	150	0	82	798	12	0	0	65962	46	7050	0
47	RLSS209	Whole blood	28.08	Sisaket	Neg	Neg		1287982	24	interrogans	Y	840	13994	132	38	926	170	12	374	138	48	488	144	236	44314	0	59766	0	273030	2	4430	188808	122574	90	0	0	2	2	29438	0	2	0	2	0	2802	542968	0	2	2210
48	LCBS02-96	Whole blood	31.61	Sisaket	Neg	Neg		212326	17	interrogans	Y	13642	2892	0	0	5054	0	0	2	0	0	7194	3516	2	0	2	2376	54	2	102170	0	0	6186	2	0	11938	4	0	0	5208	0	0	0	170	482	2	0	45236	0
49	LCBS02-162	Whole blood	29.38	Sisaket	Neg	Neg		88632	16	interrogans	Y	674	1454	0	64	840	168	96	2	0	214	1490	160	0	0	0	0	228	7834	2	0	0	0	0	0	22588	41310	2	0	0	2366	0	4116	0	6	4	0	0	8
50	LCBS02-161	Whole blood	31.69	Sisaket	Neg	Neg	Yes	62382	14	interrogans	Y	16836	2078	0	0	0	0	0	322	186	0	0	404	0	0	6746	62	8	0	13572	24	1920	0	0	0	19452	0	0	0	0	0	0	18	0	34	0	0	0	4
51	LCBS02-141	Whole blood	33.64	Sisaket	Pos	Neg		430530	14	interrogans	Y	4	2	0	0	3056	0	194	0	2	506	5156	0	0	0	3408	0	0	32876	161816	0	0	0	0	0	68026	117292	2	0	6	35508	1258	2	312	968	2	0	0	134
52	LCBS02-126	Whole blood	32.7	Sisaket	Neg	Neg		279704	11	interrogans	Y	23354	5870	2	2	2	1234	0	0	2324	0	0	2	0	0	0	16368	0	2	12	0	13424	10458	2	0	0	8	165164	0	0	39986	0	0	0	0	2	0	0	0
53	LCBS02-500	Whole blood	30.33	Sisaket	Neg	Neg		7590	6	interrogans	Y	1680	0	0	0	0	0	0	0	0	6	0	0	0	0	0	0	4	0	542	0	316	216	0	0	0	3046	0	0	0	0	0	0	0	0	0	0	1780	0
54	LCBS02-108	Whole blood	31.79	Sisaket	Pos	Neg		1910250	33	interrogans	Mixed infection	38966	3800	3176	3294	2440	1650	122	30	3642	0	7556	9498	4	4568	28026	7758	404	62004	725646	364	14	4	156234	2	49726	201346	109012	364	60	31662	4612	48	0	180	72406	0	320206	0
55	RLSS245	Whole blood	31.26	Sisaket	Neg	Neg		3324078	40	kirschneri	N	34426	12914	6164	1644	11682	2082	170	2838	6098	854	18912	11326	228	9596	173878	24628	190	54454	987778	370	57234	0	193968	30	362	345200	105704	4094	22716	73124	2078	644	0	524	787868	508	250924	222
56	SSKH250	Whole blood	33.59	Sisaket	Neg	Neg		4279764	39	kirschneri	N	1157541	21562	7212	1370	0	3216	232	3702	8742	426	13602	9870	1090	978	303674	21620	710	2356	330287	1946	157910	0	80808	12	236	800752	93920	7350	25192	121996	14068	11900	0	1714	677136	970	270220	570
57	LCBS02-24	Whole blood	26.5	Sisaket	Neg	Neg		761062	10	undetermined	Undetermined	760818	44	0	2	0	6	0	0	2	2	14	12	0	2	2	2	0	20	10	2	0	0	14	0	0	22	0	2	6	4	2	4	0	0	38	0	16	0
58	LCBS02-11	Whole blood	30.64	Sisaket	Neg	Neg		41518	4	undetermined	Undetermined	41358	6	0	0	0	0	0	0	0	0	2	0	0	0	6	2	0	4	24	0	6	2	10	0	0	32	2	0	4	8	0	2	0	0	30	0	10	2
59	LCBS02-211	Whole blood	33.58	Sisaket	Neg	Neg		1264	1	undetermined	Undetermined	1264	0	0	0	0	0	0	0	0	0	0	0	0	0	0	0	0	0	0	0	0	0	0	0	0	0	0	0	0	0	0	0	0	0	0	0	0	0
60	SSKH143	Whole blood	33.44	Sisaket	NA	NA		13850	1	undetermined	Undetermined	13834	2	2	0	0	0	0	0	0	0	0	0	0	0	0	0	0	4	2	0	0	0	0	0	0	2	0	0	0	0	0	0	0	0	2	0	2	0
61	SSKH252	Whole blood	32.75	Sisaket	NA	Neg		902	1	undetermined	Undetermined	902	0	0	0	0	0	0	0	0	0	0	0	0	0	0	0	0	0	0	0	0	0	0	0	0	0	0	0	0	0	0	0	0	0	0	0	0	0
62	RLSS186	Whole blood	33.94	Sisaket	Neg	Neg		130	1	undetermined	Undetermined	130	0	0	0	0	0	0	0	0	0	0	0	0	0	0	0	0	0	0	0	0	0	0	0	0	0	0	0	0	0	0	0	0	0	0	0	0	0
63	RLSS167	Whole blood	31.92	Sisaket	Neg	NA		5262	1	undetermined	Undetermined	5262	0	0	0	0	0	0	0	0	0	0	0	0	0	0	0	0	0	0	0	0	0	0	0	0	0	0	0	0	0	0	0	0	0	0	0	0	0
64	SSKH137	Whole blood	33.59	Sisaket	Neg	Neg		0	0	undetermined	Undetermined	0	0	0	0	0	0	0	0	0	0	0	0	0	0	0	0	0	0	0	0	0	0	0	0	0	0	0	0	0	0	0	0	0	0	0	0	0	0
65	LCBS204	Whole blood	32.42	Nakhon Si Thammarat	Neg	Neg		574118	33	interrogans	N	3230	6530	1118	122	550	100	160	15622	260	16	5636	3728	62	88	208	4118	0	5386	351944	2	1732	428	15944	0	2504	116228	1392	56	1608	20312	22	286	0	0	6464	0	3272	10
66	LCBS17	Whole blood	25.6	Nakhon Si Thammarat	Neg	Neg		1526592	42	interrogans	N	79096	72820	6424	2452	23996	4618	368	30742	6230	802	21766	10304	2560	4294	75072	5498	592	21236	247376	282	47802	21892	132442	400	103920	89596	89344	1308	31406	60022	3732	5510	164	568	126750	424	114738	100
67	LCBS91	Whole blood	26.71	Nakhon Si Thammarat	Neg	Neg		5941602	42	interrogans	N	202267	292830	25692	17114	64178	17328	1248	165720	43100	4944	104524	83938	12702	30030	305444	64690	2664	209360	821946	4274	309760	141068	237298	912	280158	713992	285232	8752	52534	147246	4460	6298	82	2238	674113	760	310286	1052
68	LCBS117	Whole blood	22.09	Nakhon Si Thammarat	Neg	Neg		2369342	42	interrogans	N	115392	111774	29288	23586	70690	12284	644	146702	44438	3162	88554	65194	9624	12184	111438	27092	898	98926	252064	1396	79266	45028	62354	252	103370	228566	78258	3312	18094	38844	1990	3004	62	596	263908	88	117804	246
69	LCBS127	Urine	30.86	Nakhon Si Thammarat	Neg	Neg		721554	42	interrogans	N	3056	59338	2568	238	2624	936	254	2400	574	600	7904	1574	882	690	76984	3436	340	3478	158630	94	16902	6630	56942	80	26472	7694	36420	1344	11876	35756	598	20092	296	356	39828	694	82274	50
70	LCBS143	Whole blood	26.47	Nakhon Si Thammarat	Neg	Neg		1925524	41	interrogans	N	50438	34794	8424	4942	21010	3102	408	56474	15436	2072	34690	20176	3094	8736	98388	13522	834	50416	337360	818	37312	18696	96012	62	132712	309478	92942	1728	8224	55518	3536	3454	2	164	160330	178	168550	306
71	LCBS70	Whole blood	27.26	Nakhon Si Thammarat	Neg	Neg		674788	40	interrogans	N	1048	10768	2206	668	2812	1648	144	5194	2264	674	6060	7272	1308	854	37242	4474	832	21324	208306	380	25958	12560	34268	1052	9196	88842	48676	1136	13112	29762	2528	534	6	224	21912	358	44440	92
72	LCBS223	Whole blood	29.52	Nakhon Si Thammarat	Neg	Neg		282052	40	interrogans	N	5770	16446	480	38	1586	360	58	3060	272	144	2958	150	340	830	8838	268	10	1726	47756	20	9098	3288	30440	56	36438	5740	14832	108	2586	10932	1476	2500	72	88	26432	36	38524	6
73	LCBS124	Urine	30.79	Nakhon Si Thammarat	Neg	Neg		1226902	40	interrogans	N	5628	7670	3364	252	3380	2330	242	9536	1368	160	8098	482	1544	1302	39886	3618	872	3182	543048	158	41548	10882	179592	474	47906	6610	21478	254	7038	35196	1630	4046	0	290	44364	248	152942	536
74	LCBS140	Whole blood	29.11	Nakhon Si Thammarat	Neg	Neg		939950	39	interrogans	N	6922	28500	1192	336	6902	340	244	250	858	616	2600	1062	1948	2210	85126	5766	448	318	200230	84	14170	4108	103772	46	112400	102210	15574	436	156	2	86	10734	14	950	60776	448	103172	12
75	LCBS24	Whole blood	24.56	Nakhon Si Thammarat	Neg	Neg		1626750	37	interrogans	N	93180	155664	38306	21656	70896	45422	10448	89194	41998	24724	81302	57604	50866	35776	186	40322	0	91310	83006	3864	84426	61178	54674	0	51570	224	43552	12958	36	36320	12590	19838	0	8856	150404	3764	48630	1846
76	LCBS66	Whole blood	30.92	Nakhon Si Thammarat	Neg	Neg		890208	36	interrogans	N	2763	11728	5094	696	4410	3524	286	626	1128	138	3472	2394	426	4110	29892	7308	356	5886	468372	148	9018	8062	111908	1918	134403	27060	2	3154	2864	22502	2412	2148	0	264	8	0	8	24
77	LCBS101	Whole blood	28.85	Nakhon Si Thammarat	Neg	Neg		1234136	33	interrogans	N	32478	24882	3364	1032	3534	916	2	18444	2104	604	12314	2	596	316	4	8628	112	11698	451554	18	8490	18870	70990	0	71158	125820	110942	990	108	10902	0	4120	0	136	45176	176	142214	12
78	LCBS210	Whole blood	32.97	Nakhon Si Thammarat	Neg	Neg		43386	33	interrogans	N	360	350	36	28	238	0	6	122	42	68	186	30	8	70	218	140	12	374	27058	0	2716	458	56	38	1356	1576	1350	44	340	830	284	242	0	20	3860	2	2	10
79	LCBS212	Whole blood	32.66	Nakhon Si Thammarat	Neg	Neg		1058638	29	interrogans	N	159792	5294	2330	0	9020	928	0	15000	798	54	15616	3126	0	1192	187978	1590	308	32250	301496	152	10316	2	1716	0	82772	10	0	114	2	14122	258	16236	220	0	0	0	62	0
80	LCBS137	Whole blood	31.61	Nakhon Si Thammarat	Neg	Neg		86972	28	interrogans	N	866	306	144	106	1418	92	24	1546	680	0	854	60	0	334	2	236	0	2	14490	4	1830	398	3636	0	18700	2082	0	8	0	4060	0	2714	412	60	4502	44	26902	0
81	LCBS85	Whole blood	27.44	Nakhon Si Thammarat	Neg	Neg		1462020	23	interrogans	N	739216	23434	2636	342	870	0	102	2408	2	1514	0	2	518	4	118380	0	0	31666	68	0	8	26604	162332	0	14	18	95300	148	2	12	2	456	0	0	10	8	45676	46
82	LCBS57	Whole blood	30.99	Nakhon Si Thammarat	Neg	Neg		140828	23	interrogans	N	3084	12174	1492	208	770	484	0	2988	0	142	4612	2	392	254	12378	0	0	2	2	0	6900	5430	28328	0	220	55648	1070	42	2	2	0	626	0	52	4	0	0	12
83	LCBS100	Whole blood	32.51	Nakhon Si Thammarat	Neg	Neg		24998	21	interrogans	N	126	1082	164	18	326	34	56	0	0	46	256	54	138	0	0	0	72	5158	4	0	0	1538	1350	0	4072	7140	0	0	0	462	1206	760	0	0	2	0	0	0
84	LCBS107	Whole blood	29.83	Nakhon Si Thammarat	NA	NA		98656	10	interrogans	N	9948	1408	0	0	0	2	0	428	0	0	0	0	0	964	0	0	84	46	83518	0	8	4	4	0	0	2	4	0	0	2	878	1340	0	0	12	0	4	0
85	LCBS133	Whole blood	31.7	Nakhon Si Thammarat	Neg	Neg		92146	8	interrogans	N	602	4290	0	0	446	0	0	0	510	0	0	236	0	0	0	0	0	0	65620	0	2996	2	0	0	2	4	2	0	2	17430	0	0	0	0	0	0	4	0
86	LCBS104	Whole blood	29.7	Nakhon Si Thammarat	Neg	Neg		7968	5	interrogans	N	5852	0	0	0	0	0	0	0	0	0	0	0	0	76	0	16	0	296	0	0	0	0	0	0	0	0	0	0	0	0	0	0	0	0	0	0	0	0
87	LCBS69	Whole blood	29.83	Nakhon Si Thammarat	Neg	Neg		126408	11	undetermined	Undetermined	126184	4	2	0	0	0	0	0	0	0	0	0	0	6	0	12	6	12	20	2	14	0	6	0	0	16	14	10	2	24	0	0	0	0	24	0	16	4
88	LCBS106	Whole blood	31.63	Nakhon Si Thammarat	Neg	Neg		12218	4	undetermined	Undetermined	12120	4	0	0	0	0	0	0	0	0	2	0	0	0	0	0	0	2	48	0	0	0	0	0	0	0	2	0	0	0	0	0	0	0	14	0	8	0
89	LCBS46	Whole blood	31.35	Nakhon Si Thammarat	Neg	Neg		184064	2	undetermined	Undetermined	184018	2	0	0	2	4	0	0	0	0	2	0	0	0	0	0	0	2	6	0	0	2	2	0	4	2	0	0	0	2	0	0	0	0	12	0	4	0
90	LCBS103	Whole blood	29.74	Nakhon Si Thammarat	Neg	Neg		98064	2	undetermined	Undetermined	98002	4	0	0	0	0	0	2	0	0	2	0	0	0	0	0	0	2	8	0	0	0	2	0	0	30	0	0	0	2	0	2	0	0	2	0	4	0
91	LCBS87	Whole blood	28.13	Nakhon Si Thammarat	Neg	Neg		35240	1	undetermined	Undetermined	35240	0	0	0	0	0	0	0	0	0	0	0	0	0	0	0	0	0	0	0	0	0	0	0	0	0	0	0	0	0	0	0	0	0	0	0	0	0
92	LCBS56	Whole blood	29.83	Nakhon Si Thammarat	Neg	Neg		4086	1	undetermined	Undetermined	4086	0	0	0	0	0	0	0	0	0	0	0	0	0	0	0	0	0	0	0	0	0	0	0	0	0	0	0	0	0	0	0	0	0	0	0	0	0
93	LCBS110	Whole blood	29.56	Nakhon Si Thammarat	Neg	Neg		3706	1	undetermined	Undetermined	3706	0	0	0	0	0	0	0	0	0	0	0	0	0	0	0	0	0	0	0	0	0	0	0	0	0	0	0	0	0	0	0	0	0	0	0	0	0
94	LCBS123	Whole blood	31.57	Nakhon Si Thammarat	NA	NA		2968	1	undetermined	Undetermined	2968	0	0	0	0	0	0	0	0	0	0	0	0	0	0	0	0	0	0	0	0	0	0	0	0	0	0	0	0	0	0	0	0	0	0	0	0	0
95	LCBS96	Whole blood	31.76	Nakhon Si Thammarat	NA	NA		602	1	undetermined	Undetermined	602	0	0	0	0	0	0	0	0	0	0	0	0	0	0	0	0	0	0	0	0	0	0	0	0	0	0	0	0	0	0	0	0	0	0	0	0	0
[truncated: 4 more columns]

## Sheet: Appendix 2 Table 3
Article DOI: https://doi.org/10.3201/eid3207.260014
EID cannot ensure accessibility for supplementary materials supplied by authors. Readers who have difficulty accessing supplementary content should contact the authors for assistance.
Clinical Predictors of Fatal Outcomes from Human Leptospirosis, Thailand, 2015–2024
Appendix 2
Appendix 2 Table 3. Nonsynonymous SNPs in putative virulence-associated genes defining the CG272 lineage of Leptospira interrogans
				non-CG272		CG272
new locus tag	Common (descriptive) name	SNP location	Ancestral state	RLSS187	LCBS02-219	UI29382	LCBS02-108	LCBS_02_111	LCBS02-120	LCBS02-141	LCBS02-201	LCBS02-204	RLSS039	RLSS046	RLSS056	RLSS132A	SSKH34A	Substitution
LIC_RS02415	lipoprotein adhesin LigB	AE016823.1::530071	A	A	A	G	G	G	G	G	G	G	G	G	G	G	G	I666T
LIC_RS05615	laminin/fibronectin-binding adhesin Lsa30	AE016823.1::1343681	G	G	G	T	T	T	T	T	T	T	T	T	T	T	T	L13I
LIC_RS00470	LIC_10091 family lipoprotein	AE016823.1::108368	G	G	G	A	A	A	A	A	A	A	A	A	A	A	A	S255N
LIC_RS03780	serine hydrolase domain-containing protein	AE016823.1::890940	C	C	C	T	T	T	T	T	T	T	T	T	T	T	T	P52S
LIC_RS03330	sigma factor sigX-regulated lipoprotein SrpA	AE016823.1::788048	G	G	G	A	A	A	A	A	A	A	A	A	A	A	A	P330L
LIC_RS06140	HpcH/HpaI aldolase/citrate lyase family protein	AE016823.1::1469983	G	G	A	A	A	A	A	A	A	A	A	A	A	A	A	P321S
Nonsynonymous single-nucleotide polymorphisms (SNPs) identified along the branch leading to the CG272 clade were cross-referenced with previously reported virulence-associated genes (1). Only variants resulting in amino acid substitutions are shown. Variants listed were conserved across CG272 isolates generated in our study and the closed genome reference from Laos (GCA_021378355.1) (Figure 1, ht…
Reference
1. Giraud-Gatineau A, Nieves C, Harrison LB, Benaroudj N, Veyrier FJ, Picardeau M. Evolutionary insights into the emergence of virulent Leptospira spirochetes. PLoS Pathog. 2024;20:e1012161.1.
